# Supplementary material for: Volatilome Analysis in Prostate Cancer by Electronic Nose: A Pilot Monocentric Study
Source: Cancers (Basel). 2022 Jun 14;14(12):2927. doi: 10.3390/cancers14122927 (PMC9220860; doi:10.3390/cancers14122927)
Supplement: Supplementary file 1 [file cancers-14-02927-s001.zip]

Archive with 1 entries (1 files):
- cancers-1726066-supplementary.pdf
